# Supplementary material for: Hypothalamic mTORC2 is essential for metabolic health and longevity
Source: Aging Cell. 2019 Aug 1;18(5):e13014. doi: 10.1111/acel.13014 (PMC6718533; doi:10.1111/acel.13014)
Supplement: Supplementary file 11 [file ACEL-18-e13014-s011.xlsx]

## Sheet: Sheet1
	F Rictorfl/fl	F RictorNkx2.1-/-	M Rictorfl/fl	M RictorNkx2.1-/-
756		1
841		1
895		1
871		1
919		1
851		1
727		1
753		1
797		1
792		1
927		1
993		1
923		1
574		1
412		1
719		1
712		1
809		1
748		1
780		1
843		1
811		1
787		1
613		1
724		1
727		1
789		1
927		1
605		1
285		1
877		1
658		1
946		1
837		1
708		1
668	1
919	1
721	1
858	1
895	1
932	1
893	1
727	1
765	1
940	1
816	1
708	1
625	1
884	1
783	1
1004	1
820	1
896	1
1002	1
776	1
970	1
756	1
818	1
528	1
793	1
962	1
870	1
810	1
1057	1
935	1
659	1
847				1
801				1
828				1
828				1
107				1
795				1
978				1
661				1
998				1
1033				1
928				1
1068				1
903				1
662				1
822				1
917				1
1055				1
639				1
552				1
551				1
1052			1
892			1
735			1
861			1
968			1
793			1
1068			1
811			1
937			1
877			1
1010			1
978			1
768			1
802			1
1069			1
922			1
937			1
966			1
529			1
153			1
1070			1
1043			1
836			1
1058			1
844			1
1073			1
1211			1
739			1
